# Supplementary material for: Expression of Immunity- and Stress-Related Genes during an Intermolt Period in the Colorado Potato Beetle
Source: Insects. 2022 Dec 16;13(12):1168. doi: 10.3390/insects13121168 (PMC9785908; doi:10.3390/insects13121168)
Supplement: Supplementary file 1 [file insects-13-01168-s001.zip]

Archive with 1 entries (1 files):
- insects-2054187-supplementary.pdf
